# Supplementary material for: HIF-1α Promotes Macrophage Extracellular Trap Formation and Exacerbates Acute Lung Injury in Neonatal Sepsis
Source: Biomedicines. 2026 May 18;14(5):1145. doi: 10.3390/biomedicines14051145 (PMC13204621; doi:10.3390/biomedicines14051145)
Supplement: Supplementary file 1 [file biomedicines-14-01145-s001.zip]

Archive with 1 entries (1 files):
- biomedicines-4253685-supplementary.pdf
